# Supplementary material for: Pattern Formation under Deep Supercooling by Classical Density Functional-Based Approach
Source: Entropy (Basel). 2023 Apr 24;25(5):708. doi: 10.3390/e25050708 (PMC10217044; doi:10.3390/e25050708)
Supplement: Supplementary file 1 [file entropy-25-00708-s001.zip]

Archive with 1 entries (1 files):
- entropy-2293948-supplementary.pdf
